# Supplementary material for: Differential Dose- and Tissue-Dependent Effects of foxo on Aging, Metabolic and Proteostatic Pathways
Source: Cells. 2021 Dec 18;10(12):3577. doi: 10.3390/cells10123577 (PMC8700554; doi:10.3390/cells10123577)
Supplement: Supplementary file 1 [file cells-10-03577-s001.zip]

Archive with 3 entries (2 files):
- cells-1406066-supplement materials/
- cells-1406066-supplement materials/cells-1406066_Suppl_Information.pdf
- cells-1406066-supplement materials/cells-1406066_Suppl_Table_S1.pdf
